# Supplementary material for: Chrysoeriol Improves the Early Development Potential of Porcine Oocytes by Maintaining Lipid Homeostasis and Improving Mitochondrial Function
Source: Antioxidants (Basel). 2024 Jan 19;13(1):122. doi: 10.3390/antiox13010122 (PMC10812720; doi:10.3390/antiox13010122)
Supplement: Supplementary file 1 [file antioxidants-13-00122-s001.zip]

Archive with 1 entries (1 files):
- antioxidants-2781730-supplementary.pdf
